# Supplementary material for: Molecular Characterization and Functional Analysis of the Nattectin-like Toxin from the Venomous Fish Thalassophryne maculosa
Source: Toxins (Basel). 2021 Dec 21;14(1):2. doi: 10.3390/toxins14010002 (PMC8778695; doi:10.3390/toxins14010002)
Supplement: Supplementary file 1 [file toxins-14-00002-s001.zip]

Archive with 1 entries (1 files):
- toxins-1442609-supplementary.pdf
